# Supplementary material for: Mitigation of Salmonella on Food Contact Surfaces by Using Organic Acid Mixtures Containing 2-Hydroxy-4-(methylthio) Butanoic Acid (HMTBa)
Source: Foods. 2023 Feb 18;12(4):874. doi: 10.3390/foods12040874 (PMC9956140; doi:10.3390/foods12040874)
Supplement: Supplementary file 1 [file foods-12-00874-s001.zip]

Archive with 6 entries (6 files):
- Figure S1-Plastic (bucket elevator).jpg
- Figure S2-Rubber (bucket elevator belt).jpg
- Figure S3-Rubber (automobile tire).jpg
- Figure S4-Plastic (tote).jpg
- Figure S5-Stainless steel.jpg
- Figure S6-Concrete.jpg
